# Supplementary material for: Land Use and Ecosystem Service Value Spatiotemporal Dynamics, Topographic Gradient Effect and Their Driving Factors in Typical Alpine Ecosystems of the East Qinghai‐Tibet Plateau: Implications for Conservation and Development
Source: Ecol Evol. 2025 Mar 16;15(3):e71125. doi: 10.1002/ece3.71125 (PMC11911111; doi:10.1002/ece3.71125)
Supplement: Supplementary file 1 — Appendix S1. [file ECE3-15-e71125-s005.csv]

LUCC	COUNT	80	90	Area	COUNT	90	2000	Area	COUNT	2000	2010	Area	COUNT	2010	2020	Area
CL:Cultivated land	4	CL	GL	0.0036	885	CL	GL	0.7965	227	CL	FL	0.2043	2844	CL	FL	2.5596
FL:Forest land	98	FL	GL	0.0882	7	CL	COL	0.0063	1628	CL	GL	1.4652	10197	CL	GL	9.1773
GL:Grassland	6	FL	WA	0.0054	2	CL	UL	0.0018	20	CL	WA	0.018	121	CL	WA	0.1089
WA:Water area	11	FL	UL	0.0099	148	FL	GL	0.1332	23	CL	UL	0.0207	747	CL	UL	0.6723
COL:Construction land	14	GL	CL	0.0126	4	FL	WA	0.0036	161	FL	CL	0.1449	3163	FL	CL	2.8467
UL:Unused land	3384	GL	FL	3.0456	25	FL	UL	0.0225	8129	FL	GL	7.3161	173893	FL	GL	156.5037
	28	GL	WA	0.0252	98	GL	CL	0.0882	72	FL	WA	0.0648	1730	FL	WA	1.557
	20439	GL	UL	18.3951	175	GL	FL	0.1575	10	FL	COL	0.009	279	FL	COL	0.2511
	5	WA	FL	0.0045	159	GL	WA	0.1431	1069	FL	UL	0.9621	19628	FL	UL	17.6652
	14	WA	GL	0.0126	190	GL	UL	0.171	543	GL	CL	0.4887	9535	GL	CL	8.5815
	1	WA	UL	0.0009	4	WA	FL	0.0036	14508	GL	FL	13.0572	170166	GL	FL	153.1494
	1	UL	CL	0.0009	445	WA	GL	0.4005	71536	GL	WA	64.3824	17327	GL	WA	15.5943
	21	UL	FL	0.0189	7	COL	GL	0.0063	4818	GL	COL	4.3362	5467	GL	COL	4.9203
	77768	UL	GL	69.9912	1	UL	CL	0.0009	32433	GL	UL	29.1897	291889	GL	UL	262.7001
					21	UL	FL	0.0189	57	WA	CL	0.0513	988	WA	CL	0.8892
					299	UL	GL	0.2691	142	WA	FL	0.1278	1524	WA	FL	1.3716
					1	UL	WA	0.0009	1334	WA	GL	1.2006	22182	WA	GL	19.9638
									57	WA	UL	0.0513	15	WA	COL	0.0135
									4	COL	FL	0.0036	768	WA	UL	0.6912
									14	COL	GL	0.0126	202	COL	FL	0.1818
									45	UL	CL	0.0405	1236	COL	GL	1.1124
									964	UL	FL	0.8676	52	COL	UL	0.0468
									30609	UL	GL	27.5481	407	UL	CL	0.3663
									966	UL	WA	0.8694	23097	UL	FL	20.7873
									116	UL	COL	0.1044	283288	UL	GL	254.9592
													1421	UL	WA	1.2789
													42	UL	COL	0.0378
