# Supplementary material for: Land Use and Ecosystem Service Value Spatiotemporal Dynamics, Topographic Gradient Effect and Their Driving Factors in Typical Alpine Ecosystems of the East Qinghai‐Tibet Plateau: Implications for Conservation and Development
Source: Ecol Evol. 2025 Mar 16;15(3):e71125. doi: 10.1002/ece3.71125 (PMC11911111; doi:10.1002/ece3.71125)
Supplement: Supplementary file 2 — Appendix S2. [file ECE3-15-e71125-s003.csv]

LUCC AREA	1980	1990	2000	2010	2020
Cultivated land	61.63	61.64	60.92	59.94	60.14
Forest land	1942.3557	1945.32	1945.34	1951.09	1950.37
Grassland	17441.4042	17490.02	17491.07	17417.05	17405.45
Water area	178.1946	178.2072	177.9507	242.01	237.9492
Construction land	2.4165	2.4165	2.4165	6.8499	10.73
Unused land	2760.1812	2708.5761	2708.4816	2709.279	2706.48
