# Supplementary material for: Land Use and Ecosystem Service Value Spatiotemporal Dynamics, Topographic Gradient Effect and Their Driving Factors in Typical Alpine Ecosystems of the East Qinghai‐Tibet Plateau: Implications for Conservation and Development
Source: Ecol Evol. 2025 Mar 16;15(3):e71125. doi: 10.1002/ece3.71125 (PMC11911111; doi:10.1002/ece3.71125)
Supplement: Supplementary file 3 — Appendix S3. [file ECE3-15-e71125-s006.csv]

LUCC ESV	1980	1990	2000	2010	2020
Cultivated land	0.39	0.39	0.39	0.38	0.38
Forest land	41.71	41.78	41.78	41.9	41.89
Grassland	195.64	196.18	196.2	195.37	195.24
Water area	20.82	20.82	20.79	28.27	27.8
Construction land	0.001	0.001	0.001	0.002	0.004
Unused land	3.23	3.17	3.17	3.18	3.17
Tl	261.8	262.35	262.33	269.1	268.48
