# Supplementary material for: Land Use and Ecosystem Service Value Spatiotemporal Dynamics, Topographic Gradient Effect and Their Driving Factors in Typical Alpine Ecosystems of the East Qinghai‐Tibet Plateau: Implications for Conservation and Development
Source: Ecol Evol. 2025 Mar 16;15(3):e71125. doi: 10.1002/ece3.71125 (PMC11911111; doi:10.1002/ece3.71125)
Supplement: Supplementary file 4 — Appendix S4. [file ECE3-15-e71125-s001.csv]

ES:Ecosystem service	1980	1990	2000	2010	2020
FP: Food production	4.938116025	4.941233226	4.940353026	4.972765693	4.966894817
RMP: Raw material production	6.93624167	6.952140104	6.952162211	6.945914313	6.940892557
WRS: Water resource supply	5.177081513	5.185830595	5.184030525	5.666853042	5.633194102
GR: Gas regulation	24.34781311	24.40374654	24.40404176	24.37825876	24.36062428
CR: Climate regulation	65.11760133	65.27646489	65.27878203	65.23277939	65.18480751
EP: Environment purification	22.35369859	22.39185228	22.39145188	22.66056315	22.6261521
WR: Water regulation	61.94077172	62.0474037	62.02353737	67.97045404	67.55663404
SC: Soil conservation	29.50176186	29.5698901	29.57114122	29.54082448	29.51925538
NCM: Nutrient cycle maintenance	2.230040742	2.235143972	2.235111643	2.232720267	2.231129091
BM: Biodiversity maintenance	27.17818706	27.2402208	27.24082123	27.31571328	27.29082165
AL: Aesthetic landscape	12.07731153	12.1047568	12.10483992	12.18292618	12.16857443
TL: Total	261.7986252	262.348683	262.3262728	269.0997726	268.47898
