# Supplementary material for: Land Use and Ecosystem Service Value Spatiotemporal Dynamics, Topographic Gradient Effect and Their Driving Factors in Typical Alpine Ecosystems of the East Qinghai‐Tibet Plateau: Implications for Conservation and Development
Source: Ecol Evol. 2025 Mar 16;15(3):e71125. doi: 10.1002/ece3.71125 (PMC11911111; doi:10.1002/ece3.71125)
Supplement: Supplementary file 5 — Appendix S5. [file ECE3-15-e71125-s009.csv]

AREA(%)	1980	1990	2000	2010	2020	change	mean	%
Extremely low	4.96798286	4.617864479	4.620678289	4.696651164	4.784683225	-0.183299635	4.737572003	-3.689618901
Low	17.97743324	17.83714471	17.88457751	17.82789933	17.87854791	-0.098885329	17.88112054	-0.550052546
Medium	70.071109	70.57638892	70.51770088	69.3982064	69.38614721	-0.684961792	69.98991048	-0.977523836
High	6.680789314	6.665916317	6.674357748	7.501215968	7.346054435	0.665265121	6.973666756	9.95788207
Extremely high	0.302685581	0.302685581	0.302685581	0.576027141	0.604567216	0.301881635	0.41773022	99.73439575
