# Supplementary material for: Land Use and Ecosystem Service Value Spatiotemporal Dynamics, Topographic Gradient Effect and Their Driving Factors in Typical Alpine Ecosystems of the East Qinghai‐Tibet Plateau: Implications for Conservation and Development
Source: Ecol Evol. 2025 Mar 16;15(3):e71125. doi: 10.1002/ece3.71125 (PMC11911111; doi:10.1002/ece3.71125)
Supplement: Supplementary file 6 — Table S1. [file ECE3-15-e71125-s004.csv]

Altitude	Cultivated land	Forest land	Grassland	Water area	Construction land	Unused land
1	25.1316	51.8958	129.447	7.0155	0.1872	0.5787
2	20.6019	191.3004	531.9882	17.0082	2.4201	52.8471
3	7.9371	281.0628	1392.6339	37.0719	7.155	69.7707
4	2.8773	459.2196	2299.1796	22.8069	0.936	64.6416
5	1.125	496.2177	2848.8114	8.0478	0	70.4709
6	0.9585	307.3041	3641.1345	22.914	0	130.3038
7	0.6156	102.4623	3970.3401	102.1338	0	354.0357
8	0.2898	36.7362	2200.6692	17.8002	0	850.032
9	0.0432	6.5196	341.5266	1.2267	0	1098.6831
Total	59.58	1932.7185	17355.7305	236.025	10.6983	2691.3636
Slope	Cultivated land	Forest land	Grassland	Water area	Construction land	Unused land
1	20.2716	55.5831	4209.1677	135.4968	6.4179	103.257
2	7.1541	92.1438	3528.1872	55.1484	1.8279	176.3001
3	6.3774	158.3199	2660.1984	23.4126	0.4851	258.0687
4	6.0957	229.0347	2138.6718	10.3572	0.2313	329.5458
5	5.9166	316.5948	1792.854	4.4883	0.252	392.1354
6	5.2884	370.7577	1405.2699	2.0655	0.3375	443.6649
7	4.3542	332.8083	946.5084	1.3851	0.4617	468.0333
8	2.7837	250.6995	516.645	1.0692	0.5283	381.9564
9	1.1106	126.1611	147.8745	0.3825	0.1566	135.108
Total	59.3523	1932.1029	17345.3769	233.8056	10.6983	2688.0696
Aspect	Cultivated land	Forest land	Grassland	Water area	Construction land	Unused land
1	0.1638	0.3123	23.2182	3.7197	0.0441	0.5391
2	4.0356	352.1475	2299.7619	38.5695	1.0215	368.8308
3	3.6972	292.1769	2304.9099	33.2136	0.9954	331.1604
4	6.0093	163.3167	2130.0291	26.9316	1.1331	294.8535
5	10.5219	111.7701	2195.2224	23.2326	2.2392	312.327
6	14.4009	134.3592	2373.1173	23.1795	2.169	364.1553
7	11.0124	234.297	2204.9424	23.6268	1.3626	375.2262
8	5.3073	310.3533	1883.7189	26.7534	0.8757	322.5222
9	4.2039	333.3699	1930.4568	34.5789	0.8577	318.4551
Total	59.3523	1932.1029	17345.3769	233.8056	10.6983	2688.0696
EDLS	Cultivated land	Forest land	Grassland	Water area	Construction land	Unused land
1	14.103	11.9799	2864.7927	83.2923	2.5461	31.8744
2	4.3488	47.6028	3569.6385	58.1346	2.4165	129.2625
3	6.0975	142.4061	3114.4959	47.358	2.547	241.1901
4	9.297	251.7345	2918.358	29.2455	0.9927	514.1439
5	8.3169	362.7252	2307.9474	16.8381	0.8397	798.6951
6	8.1945	402.1632	1534.2561	3.3759	0.3933	604.2222
7	7.8021	333.3132	736.605	0.8136	0.3204	264.8043
8	2.3265	251.7174	360.2403	0.0639	0.684	110.088
9	0.2799	163.2294	156.8187	0	0.1215	37.7937
Total	60.7662	1966.8717	17563.1526	239.1219	10.8612	2732.0742
