# Supplementary material for: Land Use and Ecosystem Service Value Spatiotemporal Dynamics, Topographic Gradient Effect and Their Driving Factors in Typical Alpine Ecosystems of the East Qinghai‐Tibet Plateau: Implications for Conservation and Development
Source: Ecol Evol. 2025 Mar 16;15(3):e71125. doi: 10.1002/ece3.71125 (PMC11911111; doi:10.1002/ece3.71125)
Supplement: Supplementary file 7 — Table S2. [file ECE3-15-e71125-s008.csv]

Altitude	Ⅰ	Ⅱ	Ⅲ	Ⅳ	Ⅴ	Ⅵ	Ⅶ	Ⅷ	Ⅸ
FP	0.08	0.22	0.43	0.66	0.77	0.91	1.01	0.63	0.25
RMP	0.09	0.31	0.64	1.04	1.23	1.36	1.36	0.75	0.14
WRS	0.10	0.29	0.63	0.74	0.74	0.93	1.53	0.55	0.09
NCM	0.03	0.10	0.20	0.33	0.39	0.44	0.44	0.24	0.05
AL	0.14	0.53	1.13	1.79	2.11	2.37	2.48	1.32	0.25
EP	0.26	0.98	2.09	3.23	3.76	4.28	4.70	2.55	0.67
BM	0.31	1.18	2.51	4.04	4.78	5.35	5.48	2.97	0.57
GR	0.29	1.06	2.22	3.62	4.30	4.80	4.80	2.66	0.51
SC	0.32	1.26	2.69	4.39	5.23	5.83	5.83	3.22	0.62
CR	0.75	2.88	6.06	9.88	11.72	12.87	12.70	6.89	1.16
WR	1.18	3.46	7.51	8.69	8.60	11.13	18.76	6.77	1.10
Slope	Ⅰ	Ⅱ	Ⅲ	Ⅳ	Ⅴ	Ⅵ	Ⅶ	Ⅷ	Ⅸ
FP	1.06	0.86	0.68	0.59	0.55	0.49	0.38	0.25	0.09
RMP	1.41	1.20	0.96	0.84	0.79	0.70	0.53	0.34	0.13
WRS	1.81	1.08	0.71	0.54	0.47	0.40	0.30	0.19	0.08
NCM	0.46	0.39	0.31	0.27	0.25	0.22	0.17	0.11	0.04
AL	2.61	2.14	1.68	1.45	1.35	1.19	0.90	0.57	0.22
EP	4.95	3.95	3.09	2.66	2.47	2.20	1.68	1.08	0.42
BM	5.72	4.77	3.78	3.28	3.06	2.70	2.04	1.30	0.51
SC	6.03	5.14	4.11	3.58	3.34	2.96	2.24	1.42	0.55
GR	4.99	4.24	3.39	2.95	2.76	2.44	1.85	1.17	0.46
CR	13.16	11.21	9.01	7.90	7.44	6.64	5.03	3.21	1.28
WR	22.30	13.28	8.60	6.47	5.45	4.57	3.38	2.13	0.80
Aspect	Ⅰ	Ⅱ	Ⅲ	Ⅳ	Ⅴ	Ⅵ	Ⅶ	Ⅷ	Ⅸ
FP	0.01	0.69	0.66	0.58	0.58	0.64	0.63	0.57	0.59
RMP	0.01	0.98	0.94	0.80	0.79	0.86	0.87	0.82	0.85
WRS	0.03	0.83	0.77	0.65	0.61	0.65	0.66	0.65	0.73
NCM	0.00	0.31	0.30	0.26	0.25	0.28	0.28	0.26	0.27
AL	0.02	1.72	1.65	1.40	1.38	1.50	1.52	1.43	1.49
EP	0.04	3.20	3.06	2.61	2.56	2.79	2.82	2.65	2.77
SC	0.04	4.16	4.00	3.41	3.36	3.67	3.70	3.46	3.59
GR	0.03	3.43	3.29	2.81	2.77	3.03	3.06	2.86	2.96
BM	0.04	3.85	3.70	3.15	3.10	3.38	3.42	3.20	3.33
CR	0.08	9.24	8.85	7.48	7.33	8.01	8.17	7.71	8.01
WR	0.41	9.90	9.20	7.80	7.44	7.92	7.91	7.73	8.65
EDLS	Ⅰ	Ⅱ	Ⅲ	Ⅳ	Ⅴ	Ⅵ	Ⅶ	Ⅷ	Ⅸ
FP	0.70	0.85	0.79	0.81	0.75	0.55	0.31	0.17	0.09
RMP	0.94	1.18	1.10	1.11	1.00	0.77	0.46	0.28	0.16
WRS	1.15	1.10	0.97	0.84	0.68	0.45	0.26	0.15	0.08
NCM	0.30	0.38	0.35	0.36	0.32	0.25	0.15	0.09	0.05
AL	1.73	2.12	1.96	1.94	1.72	1.30	0.77	0.47	0.26
EP	3.26	3.91	3.62	3.62	3.24	2.44	1.42	0.85	0.47
BM	3.80	4.72	4.37	4.37	3.88	2.96	1.76	1.07	0.59
GR	3.33	4.18	3.88	3.92	3.49	2.68	1.59	0.97	0.54
SC	4.02	5.07	4.71	4.75	4.23	3.24	1.93	1.18	0.65
WR	14.24	13.49	11.81	10.08	7.99	5.11	2.84	1.64	0.88
CR	8.77	11.04	10.30	10.42	9.33	7.25	4.40	2.73	1.54
