# Supplementary material for: Land Use and Ecosystem Service Value Spatiotemporal Dynamics, Topographic Gradient Effect and Their Driving Factors in Typical Alpine Ecosystems of the East Qinghai‐Tibet Plateau: Implications for Conservation and Development
Source: Ecol Evol. 2025 Mar 16;15(3):e71125. doi: 10.1002/ece3.71125 (PMC11911111; doi:10.1002/ece3.71125)
Supplement: Supplementary file 9 — Table S4. [file ECE3-15-e71125-s007.csv]

factors	X1	X2	X3	X4	X5	X6	X7	X8	X9	X10	X11	X12	X13	X14	X15	X16	X17	X18	X19	X20	X21
factors	NTQL	NDVI	WIN	JMD	TEM	GST	SSD	GDP	ROAD	EVP	RIVER	RHU	BHQ	PRE	10JW	POP	SLOPE	RDLS	DEM	ASPECT	LUCC
NTQL	0.01
NDVI	0.12	0.1
WIN	0.12	0.17	0.12
JMD	0.03	0.12	0.15	0.03
TEM	0.16	0.21	0.19	0.19	0.16
GST	0.14	0.18	0.14	0.17	0.19	0.13
SSD	0.16	0.23	0.26	0.2	0.26	0.26	0.15
GDP	0.03	0.13	0.14	0.06	0.18	0.15	0.18	0.02
ROAD	0.04	0.13	0.15	0.07	0.2	0.17	0.19	0.05	0.03
EVP	0.14	0.19	0.17	0.16	0.21	0.18	0.25	0.16	0.17	0.14
RIVER	0.02	0.11	0.14	0.04	0.18	0.15	0.17	0.04	0.04	0.15	0.01
RHU	0.14	0.2	0.18	0.16	0.18	0.18	0.24	0.17	0.17	0.19	0.15	0.14
BHQ	0.1	0.17	0.23	0.12	0.22	0.23	0.19	0.12	0.14	0.23	0.11	0.2	0.09
PRE	0.04	0.19	0.25	0.12	0.26	0.27	0.23	0.08	0.09	0.25	0.06	0.24	0.19	0.03
10JW	0.04	0.15	0.12	0.06	0.16	0.14	0.17	0.05	0.06	0.14	0.05	0.15	0.14	0.07	0.04
POP	0.02	0.14	0.15	0.08	0.19	0.17	0.21	0.02	0.06	0.18	0.04	0.19	0.15	0.12	0.05	0.02
SLOPE	0.02	0.13	0.17	0.05	0.21	0.19	0.19	0.06	0.04	0.17	0.02	0.18	0.12	0.06	0.04	0.09	0
RDLS	0.03	0.15	0.19	0.08	0.23	0.21	0.23	0.08	0.06	0.19	0.03	0.2	0.17	0.12	0.05	0.12	0.02	0.02
DEM	0.13	0.18	0.15	0.16	0.19	0.16	0.26	0.15	0.16	0.16	0.15	0.18	0.23	0.24	0.14	0.17	0.17	0.19	0.13
ASPECT	0.01	0.11	0.12	0.03	0.16	0.14	0.16	0.03	0.03	0.14	0.02	0.15	0.09	0.04	0.04	0.03	0.01	0.02	0.13	0
LUCC	0.3	0.34	0.36	0.31	0.39	0.37	0.39	0.31	0.31	0.37	0.3	0.38	0.35	0.33	0.32	0.33	0.3	0.31	0.36	0.3	0.29
